# Supplementary material for: Adding Estimated Cardiorespiratory Fitness to the Framingham Risk Score and Mortality Risk in a Korean Population-Based Cohort Study
Source: Int J Environ Res Public Health. 2022 Jan 3;19(1):510. doi: 10.3390/ijerph19010510 (PMC8744979; doi:10.3390/ijerph19010510)
Supplement: Supplementary file 1 [file ijerph-19-00510-s001.zip]

Archive with 1 entries (1 files):
- ijerph-1519193-supplementary.pdf
